# Supplementary material for: Disease Variants of FGFR3 Reveal Molecular Basis for the Recognition and Additional Roles for Cdc37 in Hsp90 Chaperone System
Source: Structure. 2018 Mar 6;26(3):446–458.e8. doi: 10.1016/j.str.2018.01.016 (PMC5846801; doi:10.1016/j.str.2018.01.016)
Supplement: Table S1. HDX-MS Source Data, Related to Figures 4 and 6 — Relative percentage of global deuteration level of FGFR3WT (A), FGFR3 E466K (B), FGFR3 I538F (C), and B-Raf V600E (D) in the presence and absence of Cdc37. Relative percentage of global deuteration level of Cdc37 (E) in the presence and absence of FGFR3 E466K. [file mmc2.xlsx]

## Sheet: Table S1A
Supplemental Table S1A
FGFR3wt
FGFR3 WT						%HD EXCHANGE									FGFR3 WT + Cdc37						%HD EXCHANGE
S	E	z	#D	rt	i	0.3	SD	3	SD	30	SD	300	SD		S	E	z	#D	rt	i	0.3	SD	3	SD	30	SD	300	SD
1	13	2	9	12.18	7	59.8537	2.08325	67.247	0.596195	77.4407	2.12959	79.2897	1.31003		1	13	2	9	12.18	7	60.1343	1.2639	66.526	0.955655	77.457	0	77.2293	2.12842
1	18	2	14	10.53	9.5	59.316	2.72702	63.784	1.39092	74.3993	2.70094	75.362	1.93316		1	18	2	14	10.7	9.5	58.835	2.14579	63.222	0.87648	74.327	0	74.5563	2.5276
1	18	3	14	10.47	9.5	58.7247	1.80337	63.7363	0.524092	73.6683	2.43279	75.4243	1.50499		1	18	3	14	10.47	9.5	59.204	0.955651	63.3017	1.01648	73.607	0	73.9087	2.39661
1	18	4	14	10.5	9.5	58.8023	1.59318	64.1433	0.280872	73.9777	1.96771	75.6187	1.54935		1	18	4	14	10.5	9.5	59.5853	0.652856	63.6393	0.966101	74.194	0	74.5533	1.76912
3	13	2	7	12.21	8	57.1837	2.3314	65.6207	0.631487	78.1277	2.38688	79.393	1.53164		3	13	2	7	12.14	8	57.191	1.27096	65.284	1.29393	77.599	0	77.7403	1.50609
3	18	3	12	10.53	10.5	59.322	1.93807	64.4757	0.621795	76.102	2.59264	78.213	2.23285		3	18	3	12	10.47	10.5	59.6427	0.922267	63.983	0.523965	76.211	0	76.565	1.73429
3	18	4	12	10.4	10.5	58.0747	1.37938	62.7417	0.960719	74.3143	2.88244	76.5833	1.61389		3	18	4	12	10.53	10.5	59.2083	0.391403	62.2263	0.739493	74.647	0	75.0757	1.67997
4	18	3	11	10.53	11	61.987	3.52077	68.2913	1.00317	80.934	2.7415	83.9123	1.28496		4	18	3	11	10.5	11	61.6213	2.12268	67.8003	1.11697	80.401	0	81.896	1.82592
5	17	3	10	10.53	11	62.0113	2.24259	67.5917	0.844917	81.369	2.79002	83.7983	1.79653		5	17	3	10	10.5	11	62.4903	0.967106	67.364	1.39251	81.062	0	81.749	1.7582
5	18	3	11	10.53	11.5	59.2123	2.39825	64.5177	0.765069	76.1147	1.90516	78.953	1.87721		5	18	3	11	10.47	11.5	59.612	1.04123	64.128	1.05231	76.304	0	77.5377	1.97365
6	13	2	5	10.94	9.5	47.1857	2.2024	57.6003	0.564298	74.6377	1.66525	77.051	1.67695		6	13	2	5	10.87	9.5	46.472	0.700677	55.8953	1.53173	72.008	0	74.011	1.52597
6	18	3	10	9.26	12	50.878	2.30914	58.5957	0.995017	73.656	1.67303	73.6247	2.8649		6	18	3	10	9.13	12	52.0683	0.75779	58.437	0.959186	73.491	0	74.463	0.636905
9	18	3	8	9.33	13.5	56.7213	1.99262	66.9367	1.54613	84.3607	2.34823	86.198	1.35366		9	18	3	8	9.13	13.5	42.836	1.87614	59.2597	0.972302	75.998	0	77.8987	1.29478
14	29	3	13	9.26	21.5	54.3547	1.73922	60.3003	0.538892	72.2837	1.60681	74.3303	1.57754		14	29	3	13	9.16	21.5	52.096	1.40232	58.4257	1.35737	69.801	0	70.772	0.716609
19	29	2	8	9.94	24	64.3823	2.46868	70.522	0.633382	77.1483	2.07564	77.2563	0.788907		19	29	2	8	9.84	24	63.0697	1.88576	69.6	1.3151	75.158	0	74.9247	1.5748
19	31	2	10	8.48	25	33.953	1.59672	34.8263	0.175227	35.421	1.84097	35.475	0.503173		19	31	2	10	8.45	25	33.3763	0.822456	33.6753	0.591143	34.645	0	34.2747	0.345321
19	33	2	12	10.63	26	62.0883	1.97506	67.2067	0.889315	78.61	1.43507	79.1123	1.17422		19	33	2	12	10.63	26	62.6633	2.68587	65.2523	2.64227	78.491	0	76.899	1.64188
19	34	2	13	11.21	26.5	59.4037	1.20352	63.9167	0.544078	77.261	2.34094	80.531	2.98241		19	34	2	13	11.31	26.5	58.2533	1.25133	63.2273	1.75945	77.175	0	78.1143	2.58198
19	35	2	14	11.18	27	55.3163	1.12794	63.1753	1.03439	81.4753	1.442	82.0293	1.51526		19	35	2	14	10.97	27	57.5257	1.62996	64.4353	1.25079	79.573	0	80.4523	1.34558
35	50	3	13	4.93	42.5	54.902	1.58965	64.3837	0.493568	71.98	3.47999	76.1367	2.42971		35	50	3	13	5.17	42.5	56.4377	1.77186	64.013	0.740923	72.434	0	76.616	2.43835
35	51	3	14	5.17	43	48.0887	1.715	54.488	0.937194	61.7853	2.12791	67.683	1.76073		35	51	3	14	6.3	43	49.045	1.58751	55.4573	0.659346	61.379	0	67.8457	2.76552
35	52	2	15	4.93	43.5	46.449	1.69385	53.2593	1.63235	61.7637	2.25256	67.6517	2.26022		35	52	2	15	6.33	43.5	47.08	0.170766	55.193	1.87396	62.399	0	67.757	1.62661
35	52	3	15	5.17	43.5	47.0653	1.57584	54.4727	1.11191	62.6553	1.96787	68.035	1.55636		35	52	3	15	6.33	43.5	47.7027	0.808812	54.4033	1.61039	62.172	0	68.702	1.85285
35	52	4	15	5.13	43.5	48.2037	1.37794	55.103	0.971099	62.735	2.18364	68.5027	1.28368		35	52	4	15	6.33	43.5	48.2773	1.00511	55.211	0.601354	62.721	0	67.862	1.72407
35	67	4	30	9.36	51	29.822	0.505873	39.8483	0.634929	51.7557	1.5699	58.685	1.355		35	67	4	30	9.26	51	30.2763	0.341731	40.2323	1.02943	52.827	0	58.815	0.896276
35	68	4	31	10.06	51.5	26.8	0.468123	37.207	0.606644	49.3577	1.90256	58.3177	1.92183		35	68	4	31	10.06	51.5	27.61	0.584937	37.1813	0.866298	49.879	0	57.3677	2.61129
35	68	5	31	10.23	51.5	26.1473	0.680377	37.0157	0.697529	49.4887	2.58918	59.0543	3.07096		35	68	5	31	10.09	51.5	27.004	0.968215	36.9583	1.25128	49.541	0	57.9527	3.07732
35	71	5	34	10.33	53	24.5057	0.912912	33.195	0.506631	44.2303	2.05064	53.061	2.38425		35	71	5	34	10.4	53	23.8683	0.978469	32.1633	0.593317	42.993	0	52.606	1.37283
36	68	4	30	10.01	52	27.166	0.182765	36.5947	1.02384	48.4737	1.44695	58.165	2.11507		36	68	4	30	10.09	52	27.8147	0.495764	37.1697	0.855854	49.192	0	56.9807	2.19588
38	52	2	12	4.93	45	49.4603	2.12521	53.647	0.528582	58.9057	1.79525	64.877	0.783276		38	52	2	12	5.47	45	50.1007	1.30596	56.1583	1.75764	55.744	0	68.0093	3.896
38	68	5	28	9.97	53	25.2693	0.316742	35.261	0.747008	47.3157	2.00043	57.4487	1.31893		38	68	5	28	10.13	53	25.6133	1.10068	35.1733	0.85412	47.181	0	56.7113	0.943604
39	50	3	9	4.89	44.5	67.8963	3.41637	77.9853	1.49638	83.6527	2.91486	87.4733	1.31876		39	50	3	9	5.17	44.5	70.1143	1.65848	78.7607	0.6121	86.343	0	90.893	1.67292
51	68	3	16	9.03	59.5	15.8637	0.574014	26.2417	0.289075	43.1377	1.0907	54.2217	0.463303		51	68	3	16	9.09	59.5	15.5777	0.232694	26.5897	0.948492	42.304	0	52.7767	0.878868
52	68	3	15	8.86	60	15.031	0.445475	26.336	0.400004	43.6353	1.52104	55.0153	0.87425		52	68	3	15	8.82	60	16.247	0.241054	27.587	1.13692	45.803	0	54.1517	1.45188
53	68	2	14	8.92	60.5	15.0437	1.0326	26.8923	3.16238	44.2163	1.84597	54.9627	2.38023		53	68	2	14	8.72	60.5	15.5777	0.3165	26.2753	1.98815	44.693	0	55.1043	1.61398
53	68	3	14	8.76	60.5	15.1033	0.604001	25.9937	0.771759	44.2733	1.27409	54.0443	0.97642		53	68	3	14	8.65	60.5	15.4363	0.291411	26.3077	1.33406	43.889	0	52.6173	1.38087
56	68	2	11	8.62	62	18.5003	0.64057	30.732	0.10686	47.0577	1.50796	52.8197	0.212848		56	68	2	11	8.59	62	28.5757	2.00271	39.103	1.41599	54.804	0	58.633	1.80012
75	87	2	11	7.99	81	3.59133	0.413529	7.841	0.0797308	11.0647	0.3315	20.35	0.479726		75	87	2	11	7.99	81	3.693	0.0642106	7.22333	0.229748	9.961	0	17.3743	0.412805
75	87	3	11	8.08	81	3.88267	0.240575	7.85067	0.193583	10.787	0.640758	19.7097	0.336295		75	87	3	11	8.18	81	4.53033	0.258127	7.792	0.238703	11.354	0	18.9073	0.605575
76	87	2	10	7.32	81.5	7.55767	2.17743	12.5847	0.129516	13.9423	2.05049	19.5645	1.06561		76	87	2	10	7.45	81.5	7.018	1.21283	9.54833	1.66557	12.383	0	20.279	1.59295
88	99	2	9	11.01	93.5	27.872	1.2936	36.529	0.918059	46.109	0.966735	48.4953	1.45898		88	99	2	9	10.97	93.5	29.8787	0.69551	36.09	1.15989	45.186	0	48.34	1.1919
88	100	2	10	12.78	94	23.7123	0.520496	30.8267	0.35483	38.7113	1.70161	41.5163	1.64821		88	100	2	10	12.68	94	24.88	0.753052	30.8797	0.545396	39.729	0	40.7643	1.38816
100	109	2	8	8.08	104.5	25.4207	0.954087	30.1473	0.439152	32.4373	0.871351	45.7067	1.56879		100	109	2	8	8.18	104.5	26.7947	0.742537	31.8587	0.429872	34.363	0	49.1755	1.10662
101	109	2	7	6.37	105	31.15	1.46867	37.256	0.46355	39.9793	0.588565	57.587	0.704394		101	109	2	7	6.91	105	33.4573	1.51723	37.3173	1.07799	40.525	0	56.6833	1.96896
101	113	3	11	10.19	107	17.667	0.436258	20.4587	0.150699	22.624	0.528179	30.702	0.638355		101	113	3	11	10.43	107	17.7577	0.310748	20.1423	0.664061	22.817	0	30.6097	0.521879
102	109	1	6	6.3	105.5	34.4907	1.41867	40.4773	1.83664	43.968	1.0455	60.0973	0.242789		102	109	1	6	6.94	105.5	33.553	1.43558	39.4457	2.0362	45.023	0	61.6103	1.86854
102	111	2	8	4.96	106.5	26.2533	1.5262	30.8293	1.01116	38.0183	1.86367	51.515	1.40431		102	111	2	8	5.2	106.5	31.507	2.51962	38.146	1.03945	40.718	0	54.4557	2.12088
103	109	1	5	5.13	106	29.215	0.745064	35.6327	0.617155	39.7577	0.260097	56.8587	1.42097		103	109	1	5	5.5	106	30.6887	0.828927	35.6837	0.909123	38.459	0	58.8467	2.35033
114	122	2	5	4.56	118	44.7727	1.77526	51.7073	0.979558	64.957	1.02599	71.2693	1.27674		114	122	2	5	4.52	118	46.723	1.85774	52.907	1.95485	69.323	0	74.3787	1.05606
123	135	2	9	9.87	129	69.297	1.79092	74.2743	0.552667	75.8327	2.03	73.753	1.10847		123	135	2	9	9.74	129	69.1917	1.07842	74.4357	0.584904	75.874	0	75.4477	0.33767
123	144	3	18	12.28	133.5	33.7563	0.104696	39.6747	1.27566	44.359	2.13026	47.7557	2.13814		123	144	3	18	12.18	133.5	34.7403	1.21229	40.1597	0.819137	44.525	0	48.0117	2.26274
126	137	2	8	10.47	131.5	58.6663	2.13454	68.3483	0.52367	75.3047	1.93964	79.4333	1.34405		126	137	2	8	10.4	131.5	59.5153	1.10805	68.9833	0.0493288	75.23	0	79.6557	0.92885
126	144	3	15	11.92	135	29.52	0.708797	37.0723	0.365872	41.5703	1.51453	47.6943	1.67051		126	144	3	15	11.85	135	29.8607	0.783177	36.5607	0.53482	41.629	0	46.5587	1.14148
134	144	2	9	12.38	139	14.5207	1.10752	21.844	0.551174	26.9123	0.537816	37.851	0.337711		134	144	2	9	12.24	139	15.3653	0.618078	21.3843	0.432359	27.314	0	37.0857	0.415746
143	152	2	8	7.72	147.5	1.846	1.35227	3.22233	0.378909	2.185	1.25323	1.40633	0.812128		143	152	2	8	7.79	147.5	2.14667	0.330002	3.12933	0.172341	3.122	0	3.10567	0.16471
143	154	2	10	11.11	148.5	1.475	0.18629	1.79533	0.188877	1.60367	0.383098	1.837	0.321455		143	154	2	10	11.04	148.5	1.391	0.483507	2.08533	0.452134	2.584	0	2.66533	0.100828
143	170	5	26	10.16	156.5	0.989667	0.0270247	2.41267	0.254959	5.85567	0.244566	10.7663	0.540157		143	170	5	26	10.2	156.5	1.66267	0.426383	3.41133	0.586287	6.661	0	11.3747	0.236737
144	154	2	9	10.94	149	2.63	0.271568	2.56733	0.1875	2.63667	0.45303	2.49067	0.234105		144	154	2	9	10.8	149	3.85433	1.10312	3.66167	0.386792	2.048	0	2.66	0.291824
144	170	5	25	10.06	157	-0.077	0.11204	1.35433	0.0613705	4.46533	0.176795	9.88233	0.385692		144	170	5	25	9.84	157	0.194333	0.200635	1.59467	0.114023	5.259	0	10.0177	0.51551
145	154	2	8	10.74	149.5	1.823	0.607135	2.64333	0.18335	1.96967	0.664082	2.458	0.832392		145	154	2	8	10.5	149.5	1.92667	0.5195	2.225	0.494821	3.059	0	2.457	0.409962
145	166	4	20	9.06	155.5	49.1387	0.363122	52.1523	0.477756	57.4557	0.710632	65.9097	1.36949		145	166	4	20	8.96	155.5	49.38	0.532585	53.1987	0.762424	59.908	0	66.2173	0.340764
145	170	4	24	9.5	157.5	0.936	0.0578187	2.25367	0.0380832	5.696	0.253359	11.3587	0.373778		145	170	4	24	9.5	157.5	1.701	0.308948	3.40267	0.105311	6.7	0	12.5077	0.388342
145	170	5	24	9.53	157.5	1.05967	0.0744737	2.759	0.351273	6.198	0.259602	11.6933	0.519558		145	170	5	24	9.26	157.5	1.70033	0.191798	3.69833	0.344362	7.433	0	13.063	0.138957
146	153	2	6	5.91	149.5	2.59333	0.383959	3.079	0.277512	2.96433	0.320026	2.785	0.673535		146	153	2	6	6.77	149.5	2.67967	0.321275	2.83	0.17623	2.936	0	3.02067	0.366623
146	154	2	7	10.01	150	2.81867	0.561383	2.80067	0.319788	3.23633	0.634013	3.29733	0.575606		146	154	2	7	10.06	150	2.05333	0.132824	2.75367	0.165549	3.165	0	3.56833	0.376365
147	152	1	4	5.64	149.5	4.28233	0.108362	4.378	0.0649538	5.10233	0.303494	4.71333	0.393651		147	152	1	4	6.57	149.5	7.97767	2.02515	5.67267	0.962409	4.625	0	7.27633	2.8714
153	166	2	12	5.23	159.5	2.689	0.190549	5.14667	1.04749	11.8037	0.257483	19.151	0.213546		153	166	2	12	6.5	159.5	2.751	0.319808	5.238	0.62426	11.062	0	18.0367	0.187703
153	170	3	16	7.82	161.5	1.70533	0.0381095	3.68133	0.157348	8.60067	0.272203	16.012	0.654009		153	170	3	16	7.69	161.5	1.94633	0.230201	4.19567	0.0332014	8.249	0	15.326	0.244055
153	170	4	16	7.89	161.5	1.89133	0.0342394	3.794	0.131114	8.67367	0.353995	16.255	0.764737		153	170	4	16	7.92	161.5	2.158	0.346827	3.97833	0.45375	8.746	0	15.3887	0.0644696
154	166	3	11	4.86	160	3.90867	0.262172	5.58267	0.15879	12.7617	0.602761	21.5893	0.777468		154	166	3	11	5.13	160	6.515	0.31203	9.513	0.102059	18.729	0	28.273	2.63688
154	170	3	15	7.08	162	1.43233	0.0793557	3.36567	0.0106927	8.51233	0.25924	16.0457	1.03465		154	170	3	15	7.38	162	1.67167	0.341512	3.42267	0.427498	8.405	0	14.8027	2.49376
154	170	4	15	7.01	162	1.141	0.0193132	3.129	0.186652	8.49367	0.413805	15.923	0.319705		154	170	4	15	7.32	162	2.11533	0.697336	3.365	0.384665	8.57	0	15.0037	0.486112
155	166	2	10	4.79	160.5	3.57633	0.348553	6.128	0.368664	13.525	1.25876	21.5963	1.17415		155	166	2	10	4.76	160.5	3.852	0.570821	6.93767	0.518512	13.352	0	19.7447	0.431505
155	170	3	14	5.37	162.5	1.96067	0.307734	3.80267	0.240201	9.013	0.168618	16.494	0.919036		155	170	3	14	6.57	162.5	2.179	0.552207	3.91867	0.0970069	9.001	0	16.7027	1.59347
155	170	4	14	5.37	162.5	2.065	0.270474	3.96867	0.114378	9.648	0.876952	17.7187	1.33039		155	170	4	14	6.57	162.5	2.409	0.482103	4.826	0.0926661	9.323	0	17.8533	1.80714
171	177	1	5	7.45	174	26.4147	0.974609	28.8637	0.337728	32.7343	0.888501	40.4683	1.27879		171	177	1	5	7.59	174	26.1237	0.431347	27.5217	0.848829	31.108	0	39.1813	0.254449
171	184	2	12	12.85	177.5	6.42633	0.345724	20.355	0.498976	28.2957	2.16672	36.2033	2.92233		171	184	2	12	12.72	177.5	7.25	0.853213	16.6253	3.3591	25.951	0	34.551	1.00296
171	192	3	20	11.31	181.5	27.1093	2.58317	31.3453	0.238341	39.4717	2.51594	44.071	1.28071		171	192	3	20	11.24	181.5	28.053	0.841985	30.8823	0.8625	38.876	0	42.555	1.95235
171	193	3	21	11.78	182	27.878	0.287658	32.4203	1.35184	39.8193	1.06392	43.6637	2.00486		171	193	3	21	11.68	182	28.716	0.964434	32.1987	0.842156	41.093	0	42.961	1.22751
171	212	5	38	11.41	191.5	29.0277	0.958638	33.729	0.44636	39.571	2.41394	43.7253	1.6235		171	212	5	38	11.48	191.5	28.0487	0.794969	31.879	0.923039	38.329	0	41.4493	0.434778
177	192	4	14	10.4	184.5	37.679	1.7057	43.9903	1.01486	53.7857	2.8675	57.9673	1.92554		177	192	4	14	10.09	184.5	39.6457	0.970866	43.8013	0.504231	52.109	0	58.111	1.65569
178	184	1	5	10.97	181	9.411	0.90852	19.93	0.198567	43.6797	0.422991	57.123	1.60417		178	184	1	5	10.94	181	11.6863	1.13389	23.6183	1.89276	44.767	0	54.475	1.90013
178	192	2	13	9.47	185	41.9973	2.18313	46.4603	1.79226	56.5973	2.12971	60.7413	1.56383		178	192	2	13	9.47	185	42.0567	1.0065	47.5587	1.13263	56.54	0	59.1727	1.10217
178	192	3	13	9.53	185	43.653	1.06301	47.4823	2.56611	57.1727	0.785071	61.822	1.14981		178	192	3	13	9.74	185	43.6133	3.85387	48.5377	0.714306	57.276	0	61.14	2.62647
182	193	3	10	9.4	187.5	50.8997	1.30711	52.356	1.83359	58.8443	2.81756	59.356	1.09134		182	193	3	10	9.57	187.5	53.3867	1.6233	54.4847	1.24801	59.062	0	59.1917	1.32124
183	193	2	9	8.42	188	67.261	2.09552	69.0363	0.448095	69.5	2.35717	69.1773	0.749501		183	193	2	9	8.48	188	65.751	1.85175	66.8143	1.94784	68.278	0	68.2503	0.43694
193	202	2	8	4.56	197.5	63.1203	1.57186	62.5373	1.08206	61.8455	2.34972	61.85	0.367696		193	202	2	8	4.62	197.5	58.2043	1.05819	61.0987	4.27838	61.872	0	57.4317	1.46154
193	212	3	16	9.53	202.5	23.8527	0.406141	28.9947	0.517659	33.4587	1.24765	40.126	1.08619		193	212	3	16	9.23	202.5	23.093	0.887881	28.2097	0.964377	33.171	0	38.2993	1.1435
193	212	4	16	9.23	202.5	24.5087	0.991572	29.097	0.627108	33.253	1.42637	40.0727	1.05154		193	212	4	16	9.23	202.5	23.0087	0.920144	28.07	0.898541	32.375	0	37.6503	1.14528
194	212	3	15	9.53	203	21.299	0.472272	26.947	0.344039	30.925	1.29182	38.4427	1.14219		194	212	3	15	9.16	203	20.6887	0.452133	26.1997	0.842437	30.317	0	36.3903	0.882169
194	212	4	15	9.6	203	21.613	0.585769	27.139	0.318134	31.294	1.17341	39.0083	1.02028		194	212	4	15	9.4	203	20.9183	0.578775	25.9053	0.603192	30.622	0	36.6877	0.983624
203	212	2	7	11.04	207.5	4.88033	0.615752	8.358	0.250174	15.8557	0.0923598	33.15	1.17961		203	212	2	7	11.07	207.5	4.34533	1.11289	8.41867	0.496586	15.424	0	32.275	0.807446
213	223	2	9	5.37	218	8.71767	0.551692	15.9227	0.492687	34.106	2.06106	44.421	1.8527		213	223	2	9	6.57	218	8.63	0.460403	16.3927	1.1508	33.565	0	44.111	1.9549
213	226	2	12	11.68	219.5	3.70067	0.227386	8.53567	0.192876	20.2313	0.636524	26.58	2.18925		213	226	2	12	11.58	219.5	3.882	0.321075	8.324	0.777304	20.318	0	25.3213	0.712406
231	249	2	14	14.83	240	16.7867	0.869847	20.153	1.26088	31.7497	3.23768	40.8473	3.0486		231	249	2	14	14.83	240	18.0595	0.323148	20.5327	0.921329	30.977	0	40.8317	1.25593
234	249	2	11	13.12	241.5	25.8417	0.744315	32.034	0.285417	45.6273	1.8119	58.2883	1.15348		234	249	2	11	12.99	241.5	26.4793	0.158184	32.0243	0.385702	46.258	0	58.4357	1.80528
235	249	2	10	12.31	242	28.4097	1.26724	34.0683	0.432044	43.24	1.68753	44.3383	1.7506		235	249	2	10	12.21	242	28.3757	1.09931	33.5097	0.796467	42.279	0	43.4843	0.962069
245	249	1	3	12.24	247	43.998	2.12453	52.1817	4.3039	73.679	2.61862	88.8925	4.97308		245	249	1	3	12.11	247	46.294	1.97603	54.4693	4.37197	75.848	0	89.3305	5.12157
250	265	3	13	4.83	257.5	23.735	1.015	31.3757	0.469657	34.509	4.00867	45.0477	2.87162		250	265	3	13	6.13	257.5	23.6157	0.698939	30.2623	0.577576	37.944	0	43.4467	1.35203
250	265	4	13	5.1	257.5	22.7077	0.632767	31.2453	0.880303	35.5113	2.74592	44.8907	1.60978		250	265	4	13	6.17	257.5	23.2727	0.974564	29.5353	0.686086	35.91	0	41.218	1.45076
250	270	3	18	7.38	260	13.274	0.747	19.3413	0.330396	25.5387	1.17002	33.154	1.69371		250	270	3	18	7.59	260	13.613	0.474298	19.0457	0.996238	25.319	0	31.847	0.155522
250	271	3	19	7.99	260.5	12.4107	0.395841	17.7747	0.25658	23.8823	0.924781	31.255	1.1821		250	271	3	19	8.11	260.5	12.5277	1.08373	17.503	1.68065	23.824	0	30.197	1.17112
272	287	3	12	8.69	279.5	20.1337	0.0604759	25.3243	0.355461	29.718	1.28567	32.5123	0.719814		272	287	3	12	8.79	279.5	22.3053	0.661865	25.3523	0.326592	30.776	0	32.7813	1.81254
272	294	3	19	11.34	283	12.7993	0.328429	14.469	0.47987	17.639	0.675376	21.6227	1.04416		272	294	3	19	11.34	283	12.9677	0.274628	15.2013	0.796068	16.549	0	20.923	0.928048
272	294	4	19	11.78	283	13.1997	0.837193	15.0453	0.96216	17.6647	0.749403	22.8303	0.46096		272	294	4	19	11.65	283	12.7063	1.16039	14.9807	0.687711	17.851	0	22.1397	0.741691
274	287	3	10	7.99	280.5	23.4063	0.948126	30.3317	0.48051	35.1117	1.01092	38.487	0.344336		274	287	3	10	8.05	280.5	24.506	0.82873	29.4623	0.62898	35.667	0	36.4727	1.75777
274	294	3	17	11.51	284	14.1413	0.617396	16.1177	1.12737	18.1777	1.16659	18.4797	9.78542		274	294	3	17	11.34	284	13.9057	0.11511	15.0953	0.100152	18.595	0	22.2423	0.533533
274	294	4	17	11.41	284	14.27	0.52379	15.9727	0.333515	18.9133	0.972854	23.478	0.71173		274	294	4	17	11.34	284	13.723	0.935815	15.446	0.185599	19.861	0	22.9563	0.771236
278	294	3	13	11.55	286	16.735	1.24269	19.6543	0.300317	22.731	0.89143	26.0423	1.23256		278	294	3	13	11.48	286	16.2857	0.504945	19.0447	0.635896	22.624	0	27.695	1.37234
288	294	1	5	9.3	291	1.52767	0.402855	2.18367	0.882571	3.52567	0.872083	7.064	0.487904		288	294	1	5	9.16	291	1.65667	0.387402	1.93933	0.139572	2.141	0	3.24033	0.239452
294	305	2	10	8.05	299.5	43.8977	0.706623	50.862	0.589471	59.51	0.888916	71.4627	1.37815		294	305	2	10	8.15	299.5	42.287	0.582348	48.3113	1.81444	58.088	0	68.2063	3.96694
294	306	2	11	10.43	300	50.8523	0.731228	57.8813	1.24476	65.9763	2.59244	74.1047	1.74948		294	306	2	11	10.36	300	49.125	2.70945	52.345	1.92999	64.736	0	70.7817	0.586989
295	305	2	9	6.54	300	49.4227	3.0401	57.3233	0.452925	65.7827	1.54484	77.1623	0.584471		295	305	2	9	7.08	300	49.945	1.40267	55.3793	1.9725	66.025	0	74.6073	2.22501
295	306	2	10	8.79	300.5	51.2707	2.39336	58.54	1.1152	67.8313	2.28146	76.5743	1.6048		295	306	2	10	8.69	300.5	52.8663	0.912858	59.6183	1.04498	68.954	0	77.8677	0.638008
295	307	2	11	10.43	301	50.9633	0.731228	57.6933	1.47507	66.057	2.64147	74.2157	1.74948		295	307	2	11	10.36	301	48.987	3.11462	54.172	2.22229	64.847	0	71.448	1.61163
307	314	1	5	11.92	310.5	63.0473	2.61458	74.9857	0.679944	82.8313	2.6235	85.7157	0.615297		307	314	1	5	11.82	310.5	64.835	0.526381	75.8117	1.87822	83.912	0	84.1503	3.96577
308	314	1	4	10.6	311	62.2133	2.84007	76.4823	1.00499	84.018	1.29734	84.2383	1.69435		308	314	1	4	10.57	311	64.2133	0.816085	76.8703	1.58927	83.717	0	81.573	1.70193

## Sheet: Table S1B
Supplemental Table S1B
FGFR3 E466K
FGFR3 E466K						%HD EXCHANGE									FGFR3 E466K + Cdc37						%HD EXCHANGE
S	E	z	#D	rt	i	0.3	SD	3	SD	30	SD	300	SD		S	E	z	#D	rt	i	0.3	SD	3	SD	30	SD	300	SD
1	5	1	3	10.33	3	89.3357	0.604359	91.315	0.478004	84.3407	1.00248	85.7727	1.39052		1	5	1	3	10.53	3	84.519	2.50347	87.4735	0.198697	85.9503	0.656759	84.075	5.82274
1	18	2	14	9.33	9.5	68.305	1.13619	71.788	2.28113	71.1693	1.13516	71.8223	2.50989		1	18	2	14	9.33	9.5	70.5683	1.14374	69.466	2.21466	67.5393	0.692316	68.2867	0.67195
1	18	3	14	9.19	9.5	68.0687	2.13325	72.3275	2.84186	71.465	1.28336	71.9547	2.0216		1	18	3	14	9.19	9.5	69.7827	1.11782	68.8845	0.852064	67.8877	0.869872	67.8237	1.06392
1	18	4	14	9.36	9.5	67.7137	1.69213	71.16	1.9799	70.4643	0.802006	70.9483	2.58413		1	18	4	14	9.5	9.5	69.3953	1.27907	68.767	1.70554	67.0717	0.642908	67.5063	0.739417
3	18	3	12	9.47	10.5	71.6383	1.78362	75.588	2.78317	74.6617	0.732347	75.452	2.72703		3	18	3	12	9.4	10.5	73.6753	1.60121	72.222	2.50174	69.8007	0.938131	70.9663	1.16678
3	18	4	12	9.26	10.5	67.59	1.07153	71.2115	2.13193	71.0793	1.18897	71.105	2.12956		3	18	4	12	9.3	10.5	69.3643	1.18661	68.8335	1.66665	66.8413	0.647739	67.9917	1.1016
5	17	3	10	9.5	11	73.91	1.54109	77.6345	2.67074	77.8813	1.07931	77.9423	2.78423		5	17	3	10	9.5	11	76.05	0.493717	74.701	0.871156	73.4393	0.586953	77.0307	3.587
6	18	3	10	9.5	12	73.6947	1.25438	77.5085	2.89984	77.6503	1.31016	78.1117	2.32865		6	18	3	10	9.5	12	75.7613	0.838013	74.4175	1.74443	73.3387	0.414816	74.1447	1.19931
9	18	3	8	9.23	13.5	81.6253	2.14371	86.9425	2.08384	87.1367	1.16917	87.2687	3.21639		9	18	3	8	9.5	13.5	85.083	1.66879	82.7305	1.18016	81.8903	0.191014	83.9013	1.49921
19	29	2	8	9.67	24	74.2217	1.51622	77.1145	1.35552	75.66	0.455277	76.8307	0.822507		19	29	2	8	9.8	24	66.385	0.803067	73.11	0.130108	72.6707	0.902915	72.6703	0.0645316
19	31	2	10	8.45	25	31.348	0.949267	35.424	1.11299	33.2207	1.14112	34.2277	1.46216		19	31	2	10	8.42	25	31.8817	1.02872	31.9475	0.772868	31.0587	0.821366	31.265	0.201933
19	34	2	13	11.18	26.5	73.3077	1.83707	79.722	1.55846	81.0533	1.34857	83.6975	1.23814		19	34	2	13	11.21	26.5	72.2883	2.80386	77.9555	0.941159	76.475	1.24277	77.6483	0.351548
19	35	2	14	10.94	27	70.6407	1.83254	76.169	0.588313	76.886	0.473079	76.911	0.756161		19	35	2	14	10.91	27	69.1713	1.08279	77.2685	0.593263	76.3457	0.3275	76.7763	1.08494
35	50	3	13	5.03	42.5	68.9973	2.21118	75.0135	1.15612	75.2343	0.887929	76.367	0.505807		35	50	3	13	5.33	42.5	74.1463	0.851255	74.811	0.350725	73.6527	0.91893	73.7887	0.98443
35	51	3	14	5.06	43	64.753	1.14258	72.123	1.29683	76.2447	0.779744	76.3183	1.14192		35	51	3	14	6.77	43	74.461	1.70555	71.71	0.601041	71.7147	0.636783	74.1053	2.3924
35	52	2	15	5.3	43.5	63.6993	1.31522	71.1155	1.50967	75.339	0.846596	75.1257	1.12245		35	52	2	15	6.01	43.5	73.838	0.874576	72.146	0.881055	72.6903	0.738306	73.2337	0.862905
35	52	4	15	5.33	43.5	65.1717	1.08358	71.8875	1.21834	76.078	0.889744	76.8313	1.70058		35	52	4	15	6.3	43.5	74.7677	1.13075	73.935	0.190919	73.295	1.10712	74.0813	1.8816
35	67	4	30	9.19	51	44.9497	1.62401	57.947	0.132936	67.975	0.130288	70.16	1.52321		35	67	4	30	9.23	51	69.195	1.61438	67.456	0.902268	68.6103	0.682831	68.5163	1.35508
35	68	4	31	9.7	51.5	44.2897	1.56454	56.9625	0.811051	68.2277	1.50466	70.3577	1.52458		35	68	4	31	9.84	51.5	68.602	1.20255	66.857	0.370524	69.0143	0.748863	66.5533	1.59928
35	68	5	31	10.06	51.5	41.8593	2.33076	57.819	0.226274	68.179	0.55129	70.5913	0.843688		35	68	5	31	9.9	51.5	69.5653	1.47309	65.77	0.275772	66.9907	1.55792	65.98	1.22412
35	71	5	34	10.19	53	40.962	1.1827	53.854	0.156978	66.6827	1.48136	70.281	0.546948		35	71	5	34	10.26	53	68.5713	1.19588	64.507	0.0622254	66.6047	0.447706	66.509	1.47751
36	68	4	30	10.01	52	42.4223	0.308813	55.1885	0.613062	67.339	1.27647	69.4593	2.17638		36	68	4	30	9.94	52	68.1637	1.14398	66.311	0.366281	67.5743	0.839175	66.3773	0.405537
38	68	5	28	9.84	53	44.2593	0.962331	55.8965	0.279307	67.3203	0.475127	69.3287	0.54063		38	68	5	28	9.9	53	68.794	2.40889	65.2555	0.0898026	66.195	0.832846	66.6857	0.840042
39	50	3	9	5.03	44.5	79.9737	3.65272	85.3405	0.441942	86.3033	0.686164	89.494	0.272237		39	50	3	9	5.2	44.5	86.0667	2.68582	86.6195	3.35098	87.608	0.724077	86.8557	0.781727
51	68	3	16	8.99	59.5	36.9077	1.66206	49.9215	0.267993	61.595	0.600909	64.0803	1.4085		51	68	3	16	9.06	59.5	58.5427	1.41717	57.33	0.673166	60.9817	1.05579	61.4437	1.59241
52	68	3	15	8.86	60	32.9423	1.01146	48.1065	1.25511	59.4663	0.647298	60.7187	1.25964		52	68	3	15	8.86	60	55.5393	1.00393	55.6285	0.729027	57.0507	1.19731	57.828	1.1224
53	68	2	14	8.69	60.5	40.315	2.13286	49.269	2.12132	56.366	1.35809	56.438	1.13433		53	68	2	14	8.72	60.5	53.6047	1.2795	51.5625	0.755897	54.322	0.773316	55.243	0.984342
53	68	3	14	8.62	60.5	38.9487	0.564076	48.021	1.38452	54.4317	0.367262	55.696	1.05493		53	68	3	14	8.55	60.5	52.67	1.15924	51.597	0.108894	52.9173	1.00828	52.2347	0.369589
56	68	2	11	8.62	62	40.2817	1.37726	47.502	0.922067	51.393	0.173744	52.6367	0.886253		56	68	2	11	8.62	62	51.883	0.278555	53.527	0.485075	58.5055	0.30052	58.805	2.30234
75	87	2	11	7.96	81	11.7873	1.09776	22.5485	0.215668	37.6543	1.1166	50.5583	0.553319		75	87	2	11	7.65	81	41.2007	0.741302	37.6285	0.142128	41.307	0.632896	45.2163	1.42423
75	87	3	11	7.99	81	11.694	0.43317	21.7625	0.697914	36.3263	0.591113	49.1927	1.52432		75	87	3	11	8.08	81	40.9457	1.12055	37.8905	0.0558614	42.3393	0.0565184	46.1307	1.05887
88	100	2	10	12.72	94	33.701	0.987243	42.285	1.31805	52.6007	0.873009	67.497	2.28057		88	100	2	10	12.48	94	59.4843	0.924925	54.6355	1.12076	57.8967	1.20696	63.8343	1.19735
101	109	2	7	6.64	105	38.1107	1.53455	47.9705	0.00494975	61.286	1.28161	72.2053	0.69208		101	109	2	7	6.88	105	62.653	0.85076	64.401	1.54291	66.59	1.17525	70.2993	1.86248
101	113	3	11	10.4	107	20.809	0.836731	34.372	3.29512	39.2173	0.666622	46.137	2.59471		101	113	3	11	10.43	107	35.6477	2.36524	36.8135	2.0598	38.436	1.16336	42.2297	1.05573
103	109	1	5	5.23	106	37.6287	2.97218	48.9875	0.130815	57.5653	0.13293	71.1397	3.31973		103	109	1	5	5.47	106	57.9747	0.475163	58.8675	3.02854	60.4357	3.09901	65.9423	4.42603
114	122	2	5	4.79	118	50.806	1.39413	61.073	0.869741	66.0883	0.731814	71.9323	0.453565		114	122	2	5	4.52	118	54.08	0.842313	60.4695	0.836507	67.3283	1.57559	71.7217	1.43874
123	135	2	9	9.74	129	68.8927	1.87596	74.595	2.32638	73.265	1.084	72.9693	0.668145		123	135	2	9	9.8	129	72.651	1.29151	75.3225	0.204354	74.1967	0.485058	72.7437	1.47837
123	144	3	18	12.18	133.5	37.0487	1.38402	49.17	0.472347	50.486	0.0455741	56.8017	2.15553		123	144	3	18	12.21	133.5	37.79	0.816127	45.072	0.605283	46.8117	0.257962	51.503	0.69261
126	137	2	8	10.43	131.5	66.563	1.31469	76.3495	0.423557	77.82	1.30506	80.1733	2.43378		126	137	2	8	10.47	131.5	66.5133	1.15873	72.839	0.0410122	76.2393	0.957803	77.015	0.430694
126	144	3	15	11.82	135	32.794	0.524827	45.3615	1.47573	49.7237	1.23914	56.813	3.34535		126	144	3	15	11.89	135	33.4733	1.61859	40.7295	0.0487904	44.2817	0.461318	50.001	0.359509
143	153	2	9	9.3	148	2.82133	0.227895	5.6365	0.93126	6.28133	0.895001	6.615	0.574937		143	153	2	9	9.33	148	2.95167	0.16151	4.7	0.722663	4.405	0.281427	6.26333	0.841808
143	170	5	26	10.13	156.5	2.47533	0.134823	4.8695	0.989242	7.732	0.172948	14.537	0.44821		143	170	5	26	10.13	156.5	2.79567	0.145651	5.75	0.411536	9.792	0.52422	16.0977	0.0870306
144	154	2	9	10.8	149	6.01	1.37386	6.2075	1.73312	8.65767	0.414373	9.481	0.274438		144	154	2	9	10.84	149	4.374	0.911976	6.212	0.343654	6.70533	0.686296	6.944	1.59778
145	152	2	6	6.17	148.5	4.276	0.432586	8.1555	1.61574	9.62933	0.818739	29.395	1.65151		145	152	2	6	6.71	148.5	3.983	0.376016	5.732	0.079196	5.565	0.742342	9.1695	2.33133
145	170	4	24	9.43	157.5	2.00567	0.0805564	3.8665	0.649831	7.099	0.458288	14.803	0.673157		145	170	4	24	9.57	157.5	2.43567	0.088636	4.7455	0.86762	9.92367	0.255304	15.7743	0.107221
145	170	5	24	9.57	157.5	1.78233	0.0580201	4.0065	0.828022	7.15433	0.142697	14.6283	0.280431		145	170	5	24	9.6	157.5	2.319	0.0353412	5.156	1.18511	9.673	0.0737496	16.9677	0.0205264
146	153	2	6	6.17	149.5	4.276	0.432586	8.048	1.46371	9.47467	0.254657	9.53533	1.52902		146	153	2	6	6.71	149.5	4.233	0.780633	5.732	0.079196	5.551	0.742002	9.031	2.13546
146	154	2	7	9.97	150	5.07067	0.388606	9.365	1.37179	13.966	3.81613	40.34	1		146	154	2	7	10.01	150	3.68533	0.3195	4.104	#DIV/0!	5.9105	0.458912	7.77333	0.538838
153	166	3	12	5.57	159.5	12.765	3.21797	20.676	0.0325269	21.4377	0.455072	20.9493	0.434951		153	166	3	12	6.33	159.5	6.847	1.55798	19.2205	0.720542	19.251	0.810965	19.1657	0.587786
153	170	3	16	7.92	161.5	3.10333	0.135208	6.6745	1.52099	22.88	0.232413	29.6807	1.24869		153	170	3	16	7.69	161.5	3.03333	0.144223	5.812	1.28411	11.8613	0.451585	24.8887	4.24216
153	170	4	16	7.89	161.5	3.21467	0.0100167	6.334	0.30547	22.8727	3.18559	30.122	2.19969		153	170	4	16	7.89	161.5	3.10733	0.217939	5.9075	1.10097	12.061	0.449858	24.9347	0.812519
154	170	3	15	7.15	162	2.686	0.248701	6.846	1.7706	22.8303	3.71227	31.0047	2.22562		154	170	3	15	7.21	162	2.63733	0.288871	5.4745	1.18158	13.5253	4.91255	24.4107	2.49724
154	170	4	15	7.15	162	2.11567	0.208159	6.4595	1.15471	21.4413	2.77369	30.4883	1.03016		154	170	4	15	7.25	162	2.298	0.133101	5.216	1.25158	10.5527	0.288924	26.215	1
155	166	2	10	4.76	160.5	6.59533	0.984179	20.116	0.264458	24.9593	2.27064	31.6703	1.0999		155	166	2	10	4.79	160.5	8.024	2.09742	11.2475	2.66791	16.645	0.286005	24.4433	0.819937
155	170	3	14	6.06	162.5	3.091	0.0817068	23.1185	0.351432	28.311	1.80574	29.1683	1.09221		155	170	3	14	6.4	162.5	3.273	0.0141067	6.335	0.803273	13.4907	1.67032	25.7337	3.09465
155	170	4	14	6.06	162.5	3.14033	0.338373	22.3095	1.06137	26.3313	1.87731	28.579	1.88593		155	170	4	14	6.5	162.5	3.85367	0.429069	7.1125	1.75716	12.0573	0.720284	21.73	2
171	177	1	5	7.38	174	35.3393	0.518106	46.5315	0.224153	46.378	0.776802	54.247	1.26063		171	177	1	5	7.38	174	32.8257	1.486	37.647	2.02798	42.0387	1.50065	48.8477	0.649555
171	192	3	20	11.24	181.5	30.928	0.629467	44.3545	1.19006	48.744	0.805365	55.657	1.9367		171	192	3	20	11.31	181.5	35.155	0.0947523	40.0475	0.970858	44.5773	2.34901	50.1657	1.21611
171	193	3	21	11.55	182	32.678	1.01074	45.268	1.61503	48.322	0.68017	55.53	2.06249		171	193	3	21	11.72	182	35.6783	0.766544	40.7695	1.06137	43.7927	0.572278	49.6223	1.00956
171	212	5	38	11.24	191.5	31.1973	0.637881	46.273	1.7508	47.4937	0.39979	53.433	1.77597		171	212	5	38	11.51	191.5	32.8947	0.949312	36.6725	0.381131	39.1107	0.709268	45.919	0.814569
177	192	4	14	10.23	184.5	44.2117	0.639557	55.6975	0.433456	60.43	0.584157	66.2383	1.18118		177	192	4	14	10.26	184.5	48.2787	1.71023	52.993	0.596798	57.5163	0.677507	62.5433	1.00596
178	192	2	13	9.53	185	48.0333	0.755992	57.6685	1.52664	61.807	0.139582	65.7023	1.028		178	192	2	13	9.5	185	54.1783	1.37915	57.137	0.213546	58.9257	0.559965	61.2813	0.940779
178	192	3	13	9.6	185	46.8913	1.41577	56.077	2.18355	60.946	1.96069	65.5813	1.81238		178	192	3	13	9.5	185	54.3223	2.68125	55.6855	0.672459	60.285	1.23212	63.2637	0.838489
182	193	3	10	9.7	187.5	50.2033	1.74664	56.0715	2.07394	57.6313	0.724722	58.6373	1.46293		182	193	3	10	9.7	187.5	58.204	1.43793	58.304	1.06632	59.559	0.714975	58.5467	1.35914
183	193	2	9	8.45	188	65.5637	0.484238	70.399	0.678823	68.748	1.04736	69.242	0.954643		183	193	2	9	8.42	188	67.5807	1.22768	67.981	0.451134	66.7953	0.155635	65.8433	1.16229
193	212	3	16	9.47	202.5	27.2733	0.620294	40.571	1.03238	41.727	1.13727	47.329	2.12818		193	212	3	16	9.43	202.5	28.4733	0.694373	32.7595	0.330219	34.361	0.248369	42.876	0.814783
193	212	4	16	9.6	202.5	26.0553	1.5596	38.946	2.74357	40.794	0.42714	45.3587	1.91536		193	212	4	16	9.23	202.5	27.6053	1.24298	31.48	0.289914	32.1953	0.638733	40.685	0.966665
194	212	3	15	9.4	203	25.0637	0.822324	39.1445	1.57756	40.7197	0.209815	46.276	1.92482		194	212	3	15	9.43	203	26.0827	0.849424	29.9805	0.294864	32.023	0.574516	40.4033	0.0932863
194	212	4	15	9.3	203	27.4147	1.50421	40.0525	1.44745	41.716	0.191565	46.9083	1.79152		194	212	4	15	9.43	203	26.429	0.533236	30.9705	0.33729	33.1903	0.806053	41.8823	0.975382
213	223	2	9	5.74	218	13.9407	0.643724	29.5585	0.0912168	39.1893	1.34772	46.2673	1.27705		213	223	2	9	6.44	218	13.554	0.838002	21.7665	0.796909	33.4373	1.11939	43.548	1.64058
213	226	2	12	11.58	219.5	7.33033	1.36531	20.779	1.01258	27.9573	0.613824	34.3123	2.39998		213	226	2	12	11.65	219.5	6.08	0.45606	12.927	0.575585	22.8287	1.27525	29.587	0.844931
213	226	3	12	11.68	219.5	7.587	0.41076	20.018	2.31224	26.293	1.39157	32.308	1.77422		213	226	3	12	11.78	219.5	6.69933	0.128594	13.289	1.05359	21.1133	1.11301	27.9173	0.943136
233	249	2	12	13.53	241	24.6473	0.644194	36.663	0.360624	46.9307	0.508272	56.4707	1.1539		233	249	2	12	13.6	241	24.9823	0.485667	31.9895	0.48154	41	0.589878	52.7907	0.656678
234	249	2	11	12.99	241.5	28.643	1.11656	41.064	1.35765	50.2553	1.34612	61.2413	2.13758		234	249	2	11	13.06	241.5	28.0557	0.78384	35.3005	0.764382	45.594	0.518998	58.35	0.84643
235	249	2	10	12.11	242	29.3433	1.47591	42.648	4.03051	54.818	0.394244	66.1157	2.05804		235	249	2	10	12.11	242	29.8287	0.696873	36.9085	0.634275	48.2603	0.605539	61.839	1.26991
250	265	3	13	5.17	257.5	24.9737	1.09799	36.2175	1.94949	40.8577	0.748632	43.1983	0.892112		250	265	3	13	6.23	257.5	25.2867	0.327959	31.809	0.441235	35.309	0.729186	44.252	0.791942
250	265	4	13	5.06	257.5	24.3947	1.08452	36.2245	1.25936	42.3143	1.30901	43.804	1.39774		250	265	4	13	6.3	257.5	24.7537	0.69274	30.7225	1.07127	33.9583	1.31902	40.953	0.536159
250	270	3	18	7.38	260	15.231	0.679265	23.4385	0.460327	27.7507	0.508628	34.4023	0.879209		250	270	3	18	7.48	260	15.0587	0.674346	21.281	0.497803	25.3473	0.852878	32.379	0.993852
250	271	3	19	8.18	260.5	14.0073	0.722562	22.0145	0.197283	26.249	0.820154	32.7507	1.35656		250	271	3	19	8.11	260.5	13.6677	0.504847	18.653	0.219203	22.6427	0.630492	29.584	1.02452
272	287	3	12	8.82	279.5	24.1063	1.4419	33.952	0.0820244	36.532	0.248683	38.9427	1.26806		272	287	3	12	8.86	279.5	25.4177	1.36418	31.277	0.229103	34.2023	0.916222	38.2283	0.953737
272	294	3	19	11.55	283	15.072	0.639211	28.9955	0.757311	31.2367	0.53041	35.773	0.0365923		272	294	3	19	11.58	283	14.913	0.233043	17.343	0.0735391	23.0413	4.26184	29.2343	1.20707
272	294	4	19	11.58	283	14.803	0.485791	26.5845	0.277893	28.945	0.463197	33.752	0.377592		272	294	4	19	11.75	283	14.276	0.344138	22.728	1.54149	25.6087	2.65646	30.136	2.0072
274	287	3	10	8.04	280.5	26.8247	1.51258	39.491	1.1837	40.8177	0.685908	43.358	0.655442		274	287	3	10	7.96	280.5	27.3867	0.374022	33.625	1.11864	37.24	1.89812	40.374	1.45826
274	294	3	17	11.41	284	16.1967	0.605708	29.6395	1.89434	35.668	2.56745	38.623	1.51188		274	294	3	17	11.41	284	16.231	0.344373	18.6	0.905097	23.1807	3.38017	35.258	1.20899
274	294	4	17	11.31	284	16.1607	0.728512	29.423	0.907925	33.5467	1.82793	41.119	0.289268		274	294	4	17	11.41	284	16.3273	0.236081	17.0985	0.925603	27.3327	0.995216	32.0747	0.123678
278	294	3	13	11.51	286	19.0293	0.927132	40.648	0.534573	39.8573	0.198525	45.845	1.52104		278	294	3	13	11.62	286	17.4383	1.26539	20.7175	0.703571	23.173	0.789899	41.9003	1.32979
288	294	1	5	9.26	291	5.223	0.278824	13.825	2.62054	19.4163	2.54768	26.851	0.40196		288	294	1	5	9.23	291	4.67367	0.929011	5.407	0.428507	6.39733	1.30495	16.9193	1.42985
294	305	2	10	8.11	299.5	49.236	1.68692	60.925	0.510531	64.099	1.13332	72.239	0.265441		294	305	2	10	8.11	299.5	44.5677	0.565656	50.626	0.111723	53.852	1.05825	66.8247	1.82741
294	306	2	11	10.36	300	52.537	0.998649	62.417	2.94156	66.2583	1.08711	74.4763	2.11311		294	306	2	11	10.4	300	52.3953	1.43268	59.9335	0.226981	62.8873	0.617051	68.8247	2.09035
295	305	2	9	6.74	300	52.83	1.11447	65.5585	0.495682	69.4163	0.356918	76.637	1.2269		295	305	2	9	7.01	300	54.1687	0.686372	61.842	0.770746	65.6267	1.78107	73.6467	1.63398
295	306	2	10	8.65	300.5	54.8373	1.38189	66.764	1.09319	70.6077	1.39123	76.7323	0.908807		295	306	2	10	8.65	300.5	56.8877	1.52322	64.4425	0.622961	67.7667	0.602487	75.5493	1.21099
295	307	2	11	10.36	301	53.0167	1.02523	64.9845	2.00465	66.7193	1.08711	74.553	2.77637		295	307	2	11	10.4	301	52.834	1.46477	58.8065	1.13208	63.0867	0.172793	66.9817	1.25488
307	314	1	5	11.78	310.5	66.472	1.89245	77.725	1.21764	82.8693	2.31286	86.3753	0.400919		307	314	1	5	11.85	310.5	68.2123	1.12964	76.02	0.446891	79.7633	0.652	79.992	1.33364
308	314	1	4	10.43	311	66.5143	1.31658	78.6905	0.488611	82.641	0.901539	83.5913	0.900135		308	314	1	4	10.57	311	68.2927	1.18247	77.198	0.446891	79.975	0.993802	80.2083	0.908878
310	314	1	2	7.82	312	68.8417	3.14565	83.72	0.448306	85.63	0.733434	90.0427	1.7173		310	314	1	2	7.96	312	72.193	1.52079	83.7695	1.49695	86.6463	0.946607	87.0043	0.562318

## Sheet: Table S1C
Supplemental Table S1C
FGFR3 I538F
FGFR3 I538F						%HD EXCHANGE									FGFR3 I538F + Cdc37						%HD EXCHANGE
S	E	z	#D	rt	i	0.3	SD	3	SD	30	SD	300	SD		S	E	z	#D	rt	i	0.3	SD	3	SD	30	SD	300	SD
1	13	2	9	12.07	7	51.787	2.85813	60.87	1.71544	64.9993	3.55211	65.5713	0.426388		1	13	2	9	11.99	7	65.7613	3.75651	65.2193	0.827058	67.976	1.09855	66.3543	1.62837
1	18	3	14	10.43	9.5	53.271	2.56538	59.7	1.19077	63.8423	3.24459	64.419	0.177761		1	18	3	14	10.33	9.5	66.0887	3.71498	65.0047	0.927736	67.4337	1.07988	65.9997	1.63823
3	18	3	12	10.4	10.5	53.8555	2.34406	60.8845	1.13773	65.7077	4.05846	67.0753	0.10494		3	18	3	12	10.3	10.5	68.701	3.69901	67.6313	0.681632	70.292	1.30845	68.7083	1.58828
5	17	3	10	10.43	11	57.658	3.08299	66.0065	1.36967	71.2913	4.76799	73.149	0.174433		5	17	3	10	10.3	11	74.2577	3.69055	72.228	0.936773	75.401	1.57663	74.0303	1.49671
6	18	3	10	10.43	12	58.2635	2.378	65.1715	2.55053	71.1163	4.57889	73.0567	0.273061		6	18	3	10	10.3	12	74.307	3.61083	72.2543	1.05802	75.4163	1.58526	74.0303	1.49671
9	18	3	8	10.19	13.5	59.2205	4.44134	69.3575	2.58165	75.826	6.4262	79.4667	0.910733		9	18	3	8	10.33	13.5	80.8047	3.88388	78.7367	0.73082	82.9543	1.378	81.0377	1.49744
19	29	2	8	9.74	24	51.5155	4.22921	58.832	0.783474	61.2067	3.07108	59.669	2.57132		19	29	2	8	9.57	24	54.5537	3.59286	60.6733	2.0849	62.7137	1.65996	60.9393	1.37348
19	34	2	13	11.04	26.5	50.1805	4.35931	56.5995	1.5224	63.5957	5.57742	65.361	0.366406		19	34	2	13	10.97	26.5	60.2143	2.89495	64.155	1.33482	69.368	1.49144	66.913	0.454664
19	35	2	14	10.87	27	48.758	3.79151	53.3485	2.16163	65.067	7.9552	66.0403	1.44506		19	35	2	14	10.74	27	60.2435	2.32992	64.8013	1.86225	71.7263	1.41945	67.725	1.26005
35	51	3	14	5.67	43	45.3735	4.13728	54.061	1.9304	57.828	3.04463	62.803	3.88109		35	51	3	14	5.47	43	66.6557	2.95205	64.983	0.962174	67.5273	1.13653	67.365	1.09176
35	52	2	15	5.67	43.5	43.716	3.78726	52.331	1.44108	57.5287	5.05649	61.717	3.42163		35	52	2	15	5.47	43.5	65.4493	2.89833	62.8153	2.4409	65.596	0.719334	65.796	0.288224
35	68	5	31	10.09	51.5	23.5215	1.91131	37.3055	1.38946	45.587	6.59495	54.9343	6.71211		35	68	5	31	9.94	51.5	59.7593	2.49356	56.476	0.782527	58.663	0.58248	60.3137	1.11423
36	68	4	30	10.16	52	24.4095	0.647003	37.812	1.91202	45.6727	6.99056	55.2733	6.14016		36	68	4	30	9.94	52	59.6813	2.62566	53.189	1.36047	58.897	0.768135	60.5237	1.94974
38	68	5	28	9.97	53	21.7025	1.39229	36.557	1.36613	44.8943	6.49884	55.1333	7.28446		38	68	5	28	9.87	53	59.671	3.80163	54.4597	0.907377	58.4653	1.03986	59.6607	1.20182
53	68	3	14	8.55	60.5	12.882	1.4326	26.9565	2.03859	35.9073	8.20521	42.0043	3.16826		53	68	3	14	8.04	60.5	43.287	1.62651	41.3013	1.87907	45.343	1.74655	43.8353	2.0516
75	87	3	11	8.11	81	2.1	1.29825	10.5535	1.87595	15.9133	4.57938	27.8567	9.88426		75	87	3	11	8.15	81	32.0935	0.25668	30.0733	0.783579	32.13	2.0717	35.1117	1.03417
88	100	2	10	0	94	15.868	0	25.9045	0.873277	29.423	4.43709	38.2067	6.286		88	100	2	10	12.58	94	50.953	3.33313	46.7257	1.0448	48.9213	0.307051	51.4553	1.71865
114	122	2	5	4.93	118	43.5905	3.90394	51.0845	3.81484	56.9813	5.25431	62.6483	2.62754		114	122	2	5	5.06	118	46.596	1.64274	52.2563	1.6685	62.8327	1.78599	65.4863	0.606185
123	135	2	9	9.87	129	60.8105	6.48346	68.312	0.362039	67.4997	0.713813	65.5977	2.00663		123	135	2	9	9.5	129	67.388	3.63656	70.2323	0.898686	70.9647	2.28972	66.6127	0.560215
123	144	3	18	12.04	133.5	27.247	3.68827	36.4655	2.64811	38.9413	2.72253	42.415	3.01641		123	144	3	18	11.95	133.5	30.0047	2.39108	35.282	1.92109	39.817	0.394263	41.2963	0.640992
134	144	2	9	12.21	139	13.8215	3.43866	20.731	0	26.3383	5.87203	37.9057	5.36496		134	144	2	9	12.11	139	18.0475	1.06137	18.8295	1.02601	25.6145	0.361332	27.98	1
143	154	2	10	10.87	148.5	2.4755	1.56766	3.9535	0.614476	4.04733	1.18924	6.00267	1.43829		143	154	2	10	10.7	148.5	2.72533	0.335515	3.572	0.307706	4.21367	1.01907	7.001	2
153	170	3	16	7.52	161.5	2.888	0.615183	6.9385	2.20829	17.0715	1.68786	16.2045	9.00359		153	170	3	16	7.45	161.5	3.84867	0.379018	6.955	0.13435	11.4123	1.06244	16.6437	0.347937
154	170	3	15	6.1	162	2.947	1.08329	7.7655	2.87015	16.464	8.35989	24.834	3.57994		154	170	3	15	5.6	162	3.98367	0.267741	6.98067	0.424048	11.577	0.919319	18.727	0.853176
155	170	4	14	5.74	162.5	3.385	0.436992	13.111	0	18.4443	1.74171	24.819	2.47129		155	170	4	14	0	162.5	6.901	0.0933381	9.287	0.166877	15.0803	2.33816	20.181	0
177	192	4	14	10.19	184.5	36.616	0.019799	43.372	2.13546	48.079	5.34992	52.9397	1.78383		177	192	4	14	10.06	184.5	43.178	2.60016	46.588	0.604	50.8837	1.61803	53.656	1.24468
178	192	3	13	9.53	185	39.661	2.78883	44.054	0.185262	51.313	3.4385	54.77	1.57161		178	192	3	13	9.36	185	47.224	1.58423	50.2493	1.48665	54.6253	0.782421	56.0643	0.41184
193	212	3	16	9.16	202.5	16.882	1.62776	25.168	0.749533	28.7363	2.99275	32.835	2.78499		193	212	3	16	8.99	202.5	20.6347	1.73166	24.5587	0.473986	27.5353	0.512235	32.2347	0.526168
194	212	3	15	9.09	203	16.8145	1.33431	25.5635	0.514067	28.5933	3.16321	33.6723	3.45302		194	212	3	15	8.65	203	20.3543	0.981288	24.5387	0.531231	27.5087	0.744577	33.229	0.640653
194	212	4	15	9.06	203	16.94	1.66453	25.723	1.67726	29.112	3.29509	34.03	2.73935		194	212	4	15	9.03	203	20.3047	1.29974	24.5073	0.734711	27.6077	0.692001	33.353	0.454941
213	223	2	9	5.77	218	11.6765	1.79817	23.972	4.1889	31.5583	7.03985	37.186	2.95115		213	223	2	9	5.47	218	12.746	2.04215	20.1173	1.84355	30.6743	0.723894	37.6747	0.402992
213	226	2	12	11.21	219.5	5.43	1.23602	13.5375	2.6467	22.098	7.08005	27.7377	2.08011		213	226	2	12	11.07	219.5	3.236	0.355965	9.73667	0.251623	16.564	1.02926	22.1197	0.602827
250	270	3	18	7.01	260	11.334	0.898026	17.008	4.30345	20.163	2.46714	25.1477	2.86715		250	270	3	18	0	260	9.896	0	15.3475	0.993485	20.3885	2.9748	24.9853	2.74149
250	271	3	19	7.79	260.5	8.2335	2.139	13.154	0	15.277	4.33598	25.8055	0.198697		250	271	3	19	5.64	260.5	11.3237	2.23467	13.539	0.267286	19.5913	1.57239	22.6217	2.18397
272	294	4	19	11.14	283	10.213	1.30815	14.6055	0.210011	20.3127	5.33622	24.881	3.04843		272	294	4	19	11.11	283	11.6943	0.930515	14.182	0.328818	15.7217	1.08271	20.6323	0.845583
274	294	4	17	11.01	284	10.773	0.927724	15.092	0.704278	21.568	5.29627	26.242	2.9602		274	294	4	17	10.97	284	12.0307	1.24133	14.0637	0.556938	16.1357	0.663666	20.2523	0.270809
278	294	3	13	11.18	286	14.372	1.46937	17.612	0.666095	25.727	7.4917	31.235	1.41579		278	294	3	13	11.14	286	14.987	0.85666	16.7457	0.881853	18.662	0.391008	29.303	1
295	306	2	10	8.76	300.5	48.3315	3.70736	49.088	0.292742	54.8847	3.78452	59.3447	4.18784		295	306	2	10	0	300.5	46.633	0	53.8835	3.66493	56.837	4.47881	68.279	2
307	314	1	5	11.99	310.5	55.4715	0.147785	70.3235	0.662559	73.5867	2.48384	72.052	2.13855		307	314	1	5	11.89	310.5	62.628	1.65963	70.7553	1.97476	73.9803	0.810892	71.854	1.29923

## Sheet: Table S1D
Supplemental Table S1D
B-Raf V600E
B-Raf V600E						%HD EXCHANGE									B-Raf V600E + Cdc37						%HD EXCHANGE
S	E	z	#D	rt	i	0.3	SD	3	SD	30	SD	300	SD		S	E	z	#D	rt	i	0.3	SD	3	SD	30	SD	300	SD
1	21	3	18	11.82	11	48.832	4.43649	56.1707	0.845856	57.375	3.70638	58.9773	1.60364		1	21	3	18	11.92	11	57.383	1.23319	57.35	1.20042	58.049	5.56579	59.1297	2.25676
6	23	3	16	9.53	14.5	35.1007	2.24263	51.5107	1.46908	61.423	0.538669	63.982	0.595244		6	23	3	16	9.5	14.5	64.808	1.6252	64.4803	0.646372	63.34	1.53766	63.4693	0.713037
8	15	2	6	5.77	11.5	12.192	0.528807	16.879	0.982185	22.5987	3.2984	27.1047	1.3655		8	15	2	6	5.64	11.5	15.269	1.14486	17.4737	1.81873	22.4797	1.19857	24.098	1.36069
35	48	2	10	9.87	41.5	54.844	2.91093	69.789	0.48863	80.9933	1.20468	83.7147	0.869638		35	48	2	10	9.87	41.5	87.899	1.12854	86.5433	1.1677	85.565	2.24694	85.681	1.13291
35	50	2	12	9.5	42.5	46.3083	2.36879	67.124	0.72203	80.5827	0.725517	82.685	0.422856		35	50	2	12	9.5	42.5	83.2547	4.1819	83.8367	0.587147	81.5037	2.82021	82.2857	0.667326
44	55	2	10	9.16	49.5	47.0457	2.08059	68.4053	0.866776	77.975	1.63418	78.668	0.675256		44	55	2	10	9.13	49.5	77.317	4.75486	78.2293	0.726424	75.3337	3.07855	76.8963	0.49853
51	58	2	6	9.26	54.5	8.19575	0.579197	22.719	0.752106	44.1107	0.25267	62.232	1.28419		51	58	2	6	9.03	54.5	60.862	4.40562	63.7373	0.0237557	61.119	1.80127	62.291	0.693514
51	67	3	15	7.32	59	9.206	1.15078	19.935	1.71802	30.943	2.08724	47.1915	1.87737		51	67	3	15	5.74	59	51.3755	3.55745	50.8325	0.0968736	47.5945	4.43992	48.5943	1.64265
51	69	4	17	9.6	60	8.16625	0.683856	16.518	0.651091	28.7067	0.748075	45.0507	0.471748		51	69	4	17	9.5	60	51.2403	3.43956	50.8077	1.66407	50.8137	1.89014	50.969	1.65386
58	66	2	7	5.33	62	9.6725	0.852208	12.0903	1.99036	18.311	0.724727	29.848	4.4593		58	66	2	7	5.44	62	40.7613	3.17885	41.4533	1.0701	39.056	2.54457	41.2363	0.396677
59	68	2	8	6.1	63.5	8.341	1.35908	12.6543	0.252866	20.865	1.37041	35.7123	1.88431		59	68	2	8	5.64	63.5	44.36	0.898026	44.077	0.254558	46.5647	3.20834	43.6913	2.02962
68	78	2	8	10.36	73	22.4162	3.67207	40.1703	1.74052	56.0547	1.46025	68.1437	0.654824		68	78	2	8	10.36	73	68.2437	3.34484	68.261	1.78783	65.0727	1.80497	66.1257	1.1522
70	90	3	18	11.68	80	50.0413	3.76848	57.414	0.618176	58.2633	3.16764	59.7223	1.84316		70	90	3	18	11.89	80	59.114	1.46795	58.943	2.15053	57.727	1.57261	66.554	1.07107
91	101	2	9	5.37	96	25.022	2.0222	26.4207	0.222803	27.5407	0.96194	27.6263	0.922783		91	101	2	9	5.47	96	25.6247	2.6305	27.2623	0.446354	25.775	1.60793	26.6163	0.417845
91	101	3	9	5.37	96	25.4853	2.7514	26.6433	0.735847	28.2987	1.37159	26.9227	0.780868		91	101	3	9	5.47	96	26.1493	3.11768	27.5583	0.207693	26.3707	0.927	26.9183	0.37018
91	118	4	26	0	104.5	10.159	0.294156	11.9517	0.953	13.3893	0.429249	13.2655	0.77711		91	118	4	26	10.06	104.5	13.117	1.93182	14.1057	0.323161	14.4273	0.539742	14.1947	0.343317
91	118	5	26	10.01	104.5	10.2892	0.323636	11.9167	0.611525	14.228	0.451844	15.531	0.184746		91	118	5	26	10.13	104.5	9.87367	0.624388	11.5877	0.546806	12.2747	0.593483	13.2167	0.248021
91	120	5	28	11.04	105.5	10.2255	0.332699	12.786	0.180186	14.5663	0.776366	15.783	0.432393		91	120	5	28	11.01	105.5	9.51867	0.885442	11.7177	0.559014	14.121	0.849511	15.1457	0.379612
102	108	2	5	5.77	105	17.3972	1.0313	23.9083	0.470364	32.5347	0.830495	38.0293	1.8271		102	108	2	5	5.67	105	20.2617	3.04453	24.1173	0.703861	31.1183	2.5446	33.286	2.01993
102	118	4	15	9.4	110	5.242	0.717722	7.513	0.446641	11.5753	1.07057	13.2823	1.33056		102	118	4	15	9.47	110	5.52733	0.388342	8.43567	1.00644	10.9297	0.479642	11.953	0.0360971
102	120	3	17	10.97	111	5.32625	0.633691	9.08133	0.0623084	9.98367	0.946067	11.9627	0.636766		102	120	3	17	11.01	111	5.49967	1.59978	6.945	0.932114	9.46533	1.25108	10.0193	0.0904563
102	120	4	17	10.97	111	3.884	0.512143	6.591	0.125694	9.114	0.0678159	10.5497	0.341294		102	120	4	17	10.97	111	4.466	0.538833	6.57667	0.913707	8.84667	0.113606	9.8405	0.177484
109	118	2	8	4.73	113.5	4.46	0.930583	7.50667	1.02835	10.876	0.597337	12.7817	0.620366		109	118	2	8	5	113.5	4.48967	0.790729	7.27967	0.683767	6.70033	0.524345	8.149	0.227317
119	134	2	14	5.37	126.5	4.12275	0.855041	6.23033	0.547928	10.012	1.9149	15.1137	0.77271		119	134	2	14	5.5	126.5	4.37867	0.377171	5.845	0.679883	6.08267	0.510122	10.1607	0.628361
119	134	3	14	5.33	126.5	3.518	0.790498	7.08067	1.02647	10.7583	0.386355	15.0423	0.263532		119	134	3	14	5.54	126.5	3.65733	0.782545	5.125	0.44036	5.86	0.564734	10.1163	0.697408
119	137	4	17	8.69	128	3.26275	0.511064	5.127	0.76509	6.659	1.02456	12.643	0.493045		119	137	4	17	8.69	128	3.536	0.581559	4.89	0.417512	4.97467	0.390008	8.82433	0.419436
121	134	2	12	4.52	127.5	5.94825	1.18764	7.49067	0.177077	10.6667	0.649009	17.0667	0.697973		121	134	2	12	4.89	127.5	5.483	0.393858	7.14	0.986462	7.96167	0.389689	11.566	0.631623
121	134	3	12	4.56	127.5	4.76075	1.2502	8.738	0.763347	10.8677	0.423446	16.917	0.345109		121	134	3	12	4.96	127.5	4.787	0.405523	6.2	0.481968	6.588	0.463544	11.3535	0.781353
123	134	2	10	4.62	128.5	6.5545	1.06291	8.27133	2.16414	13.378	2.78257	17.659	1.81563		123	134	2	10	5.1	128.5	5.62667	0.115327	7.51867	0.638119	9.62	1.08734	11.0157	0.0228108
138	153	2	14	9.97	145.5	23.0733	1.04031	35.8153	0.236623	42.4467	1.12231	52.0537	0.91402		138	153	2	14	10.06	145.5	33.789	0.301227	39.3623	1.31923	40.7703	1.54542	47.0157	0.940475
138	163	5	24	9.36	150.5	25.9013	2.61942	34.05	1.33059	37.5473	1.19114	43.8247	0.855311		138	163	5	24	9.43	150.5	30.7343	4.71156	35.3227	0.428815	35.7633	2.32203	38.867	1.89911
138	171	4	32	10.63	154.5	33.3195	2.06826	39.083	0.787358	42.548	1.31053	46.537	0.402302		138	171	4	32	10.77	154.5	35.9553	3.99794	39.5003	0.814507	40.243	2.39696	43.1547	1.18585
138	171	5	32	10.7	154.5	33.6603	2.16343	39.7773	1.26908	43.5047	1.15605	46.4773	0.633923		138	171	5	32	10.7	154.5	36.5693	3.80338	40.7133	0.679468	41.0387	3.03452	44.172	1.08364
163	171	1	7	11.68	167	51.4087	5.0226	57.4393	0.523562	61.6303	1.02772	62.117	1.314		163	171	1	7	11.82	167	53.241	2.26837	56.657	1.66716	58.6833	3.95158	62.363	0.882963
172	180	2	6	11.31	176	16.057	0.993514	26.1067	1.11795	40.8857	0.985375	71.428	0.402954		172	180	2	6	11.34	176	18.1297	1.38085	25.6577	1.56385	34.66	1.16849	62.0933	0.425401
178	188	2	8	10.13	183	37.459	4.11526	46.611	2.25094	54.5973	1.55917	57.271	2.24855		178	188	2	8	10.01	183	45.0527	3.85695	47.59	1.14569	48.652	1.67039	54.5063	0.795445
181	188	1	5	10.53	184.5	28.7112	4.03023	43.132	3.54102	54.7793	1.76545	61.7417	2.60083		181	188	1	5	10.57	184.5	32.218	4.89684	41.5953	4.12038	53.2395	0.775696	59.788	1.02978
200	216	2	14	10.26	208	30.9847	3.12445	41.7373	1.34092	45.0423	2.58776	56.194	1.29408		200	216	2	14	10.43	208	32.3723	3.63958	39.2593	0.29621	40.964	3.61125	52.2183	1.07481
212	231	3	17	6.57	221.5	20.382	0.977976	23.2087	0.889913	24.9167	1.77472	27.5967	0.78259		212	231	3	17	5.74	221.5	20.758	0.924896	21.624	0.119411	23.252	0.790545	22.348	3.22771
217	221	1	3	10.26	219	6.01325	0.589748	25.813	2.52202	56.3947	1.33196	81.3757	0.394061		217	221	1	3	10.26	219	5.874	1.72951	16.843	2.28115	47.7153	2.27163	79.9673	1.11924
221	231	2	8	8.99	226	45.1542	6.66693	53.594	1.51031	58.3323	1.6562	56.904	1.48772		221	231	2	8	8.86	226	46.0637	1.74253	53.8943	1.61222	54.8877	1.19921	57.1543	0.700703
222	249	5	24	8.62	235.5	17.1555	1.76064	27.281	0.822538	32.6683	1.36511	35.652	0.122282		222	249	5	24	8.59	235.5	17.7017	2.73902	24.6537	0.551831	28.0077	1.07006	31.4753	0.627517
232	247	3	13	4.93	239.5	11.383	2.70485	23.277	0.418792	32.897	0.0282843	36.8997	3.08557		232	247	3	13	5.27	239.5	11.8593	3.13265	20.0307	1.05178	25.5003	1.4647	32.0987	1.71483
232	248	3	14	4.96	240	9.18775	2.12483	20.3837	1.01533	27.9573	0.907415	33.0657	0.780186		232	248	3	14	5.4	240	8.45267	2.72121	17.4063	0.791528	23.7777	0.340186	27.9517	0.614879
232	249	3	15	5.71	240.5	7.144	1.21858	17.3603	1.53466	24.5303	1.50372	29.6067	0.465678		232	249	3	15	5.6	240.5	6.514	1.79315	13.9333	0.619957	20.0537	1.55563	24.1943	1.20428
250	260	2	8	4.86	255	18.338	3.10256	28.1987	0.759929	37.8803	1.37103	40.6867	1.29314		250	260	2	8	4.93	255	17.2517	1.32087	27.4177	1.98107	33.481	1.56893	39.277	0.474039
251	260	2	7	4.73	255.5	17.0395	1.56041	28.3745	0.912875	38.9277	1.77651	41.9183	5.05172		251	260	2	7	5.17	255.5	13.9337	2.4011	25.8997	3.22057	30.5685	5.07491	42.1683	4.45313
270	276	2	5	5.54	273	63.5678	3.50066	67.479	0.828181	69.9743	1.04019	69.4407	2.13051		270	276	2	5	5.6	273	64.372	1.96637	68.3693	1.37145	68.073	0.668923	68.176	0.558614

## Sheet: Table S1E
Supplemental Table S1E
Cdc37
Cdc37						%HD EXCHANGE									Cdc37 + FGFR3 E466K						%HD EXCHANGE
S	E	z	#D	rt	i	0.3	SD	3	SD	30	SD	300	SD		S	E	z	#D	rt	i	0.3	SD	3	SD	30	SD	300	SD
4	15	2	10	10.97	9.5	54.3947	7.68148	59.0407	1.69452	57.6475	0.78701	60.312	1.51214		4	15	2	10	10.97	9.5	57.6173	1.45407	62.634	1.28526	57.4917	1.45292	56.957	1.01222
4	16	2	11	10.97	10	56.6467	2.03751	56.1607	2.61063	53.039	0.155563	54.1473	1.62381		4	16	2	11	10.87	10	54.4393	0.718372	61.032	1.3568	53.0473	1.57871	52.568	0.519945
4	25	3	19	10.53	14.5	46.9457	3.55898	46.3203	2.98577	44.5295	0.918532	48.842	1.38108		4	25	3	19	10.47	14.5	37.9717	0.348512	46.0913	1.99822	40.6823	1.70284	44.0717	0.517937
4	28	3	22	11.18	16	48.03	3.00104	47.726	4.28864	43.775	1.46937	48.3137	2.8739		4	28	3	22	11.18	16	36.7023	0.254681	45.6827	2.958	42.5523	1.93952	48.1697	3.39564
5	16	2	10	10.33	10.5	54.251	4.21599	55.329	3.31472	53.915	1.10167	56.2097	1.11763		5	16	2	10	10.47	10.5	51.303	1.51614	56.5777	1.84176	52.117	2.45478	51.1967	0.723529
5	17	2	11	10.3	11	49.9777	4.33672	50.684	2.74987	48.381	0.721249	51.9587	0.745281		5	17	2	11	10.3	11	49.125	2.03155	52.6853	1.40882	49.7573	0.966011	50.0433	0.740881
5	25	3	18	9.94	15	50.4917	3.87963	51.4403	3.37632	49.0215	1.63554	52.4063	1.42761		5	25	3	18	9.97	15	41.211	1.21881	47.9893	1.41063	44.7317	1.83639	47.7743	1.20107
5	28	3	21	10.7	16.5	50.8407	3.92847	51.119	3.53458	49.0515	1.25936	52.1127	1.009		5	28	3	21	10.8	16.5	36.4123	0.70383	44.626	1.51185	42.957	1.84557	48.2847	1.67942
7	16	2	8	8.92	11.5	46.8947	3.80354	47.9793	2.90124	44.8095	0.798324	46.6343	1.7085		7	16	2	8	8.92	11.5	45.6053	1.44454	50.3993	1.1944	44.633	0.707107	44.052	0.27186
7	28	3	19	9.8	17.5	49.9947	4.28789	50.9717	2.93521	48.3895	1.42906	50.982	0.843504		7	28	3	19	9.9	17.5	33.9403	0.66788	43.0217	1.86719	40.6187	1.94311	46.7703	1.19355
9	28	3	17	8.86	18.5	52.8447	4.68086	54.7233	2.76141	51.7805	0.910046	53.7307	1.10769		9	28	3	17	8.82	18.5	35.149	1.03459	44.649	0.851497	43.1153	1.31844	50.1657	0.883872
16	28	2	10	8.79	22	63.306	4.11322	65.2977	3.057	63.5885	0.75024	64.6823	1.01232		16	28	2	10	8.82	22	32.1137	1.32003	47.503	0.60271	50.177	2.96539	62.4523	0.625429
120	138	4	16	5.13	129	63.995	5.3172	66.358	3.59259	64.4225	0.843578	67.288	3.85692		120	138	4	16	4.93	129	63.0733	1.78443	68.4207	1.84681	63.787	2.05379	63.8243	1.13851
120	141	4	19	5.13	130.5	59.4943	4.19555	61.809	4.17754	59.879	1.17663	60.9917	1.75018		120	141	4	19	4.96	130.5	61.2753	1.78958	64.4153	1.85441	61.9477	1.34036	60.9443	1.68948
125	138	2	11	4.46	131.5	68.1037	5.57928	70.2213	2.33675	68.551	0.455377	70.3143	1.279		125	138	2	11	4.49	131.5	68.2667	2.83856	72.3633	1.00759	69.361	2.17358	68.8547	0.985226
125	138	3	11	4.39	131.5	68.3873	4.74105	70.2657	2.24656	68.7015	0.103945	70.112	1.5744		125	138	3	11	4.49	131.5	67.8587	2.65546	72.3593	1.73428	68.535	2.00242	68.4553	0.994482
125	141	2	14	4.62	133	65.1443	4.03145	66.4713	3.30362	65.1535	1.46018	66.062	2.55589		125	141	2	14	4.59	133	63.221	2.46751	68.4533	1.42442	64.2253	2.41615	62.7203	0.3571
125	141	3	14	4.59	133	65.2453	4.6348	66.415	2.35516	64.6895	0.907218	66.7697	1.38388		125	141	3	14	4.59	133	64.6193	2.43501	68.678	1.0146	64.7443	1.95463	64.504	0.826878
125	142	2	15	4.66	133.5	64.6497	4.93895	65.8883	3.38884	64.235	2.61912	65.566	2.75077		125	142	2	15	4.79	133.5	62.3423	2.40104	69.7463	1.06642	64.834	1.25989	63.1603	1.58454
125	142	3	15	4.66	133.5	64.6443	5.31731	65.957	2.74295	64.2075	1.71473	65.858	1.87735		125	142	3	15	4.79	133.5	62.875	2.48359	67.4987	1.33916	63.7083	2.05252	63.276	0.528412
142	164	5	21	8.08	153	14.09	1.13391	20.103	0.951351	31.0395	0.0487904	36.0343	0.581758		142	164	5	21	7.99	153	12.8317	0.501133	18.8563	0.223227	29.5487	0.358771	34.8577	0.356525
142	165	4	22	8.72	153.5	13.308	0.445902	18.615	1.12447	28.643	0.882469	33.4397	0.955184		142	165	4	22	8.72	153.5	13.1733	1.17945	18.4953	1.26209	28.602	1.41599	32.475	0.549228
142	165	5	22	8.79	153.5	12.9693	1.71678	18.2223	0.549818	28.6075	0.170413	33.7307	0.630091		142	165	5	22	8.76	153.5	11.936	0.876442	17.158	1.20684	27.7193	1.5662	31.7197	1.34093
143	164	5	20	7.89	153.5	12.3923	1.29026	19.066	0.296709	30.382	0.34224	35.9577	1.74923		143	164	5	20	7.82	153.5	12.2137	0.579277	18.095	0.541898	30.1553	0.966797	35.7223	1.40154
143	165	5	21	8.72	154	10.3883	0.884864	16.3387	0.427776	27.134	0.108894	32.267	0.388509		143	165	5	21	8.65	154	11.1037	0.588396	16.8293	0.41654	27.2713	1.228	32.449	0.415953
165	177	2	11	8.25	171	16.9803	0.853049	18.6053	1.05572	26.3545	0.511238	38.539	1.20985		165	177	2	11	8.25	171	15.8467	0.518251	19.423	0.922993	26.162	0.322012	37.1837	0.613234
165	177	3	11	8.21	171	15.0623	0.922703	16.6263	0.662088	23.667	0.0113137	36.7173	0.957537		165	177	3	11	8.11	171	15.974	0.256416	19.474	0.138935	23.0837	0.952093	34.82	0.498115
166	177	2	10	7.62	171.5	11.0963	0.826081	12.6257	0.342078	19.9075	0.618718	35.313	0.866373		166	177	2	10	7.52	171.5	11.1023	1.50991	13.426	0.405044	20.1657	0.884149	33.8947	1.01672
166	177	3	10	7.45	171.5	11.3007	0.544768	13.0723	0.405771	20.8555	0.393858	34.7977	0.873023		166	177	3	10	7.52	171.5	10.8437	0.526872	13.2627	0.505539	20.0703	0.973338	32.7163	0.0958454
178	183	1	4	8.48	180.5	5.45167	0.554486	12.7993	0.796341	13.824	2.74075	17.102	1.47649		178	183	1	4	8.42	180.5	6.414	0.555976	13.5813	0.799561	17.2743	1.46552	17.8473	1.39926
184	189	1	4	5.84	186.5	2.15133	1.0903	2.11767	0.987432	2.878	0.985707	5.47933	0.10681		184	189	1	4	5.47	186.5	2.97067	0.48925	3.084	1.38604	2.563	0.294861	4.43433	0.615813
197	205	2	7	9.26	201	24.5023	3.30527	38.4437	1.43308	49.8165	0.477297	66.7903	1.78046		197	205	2	7	9.23	201	26.1413	0.466245	40.2943	0.882261	50.6953	2.00951	65.3897	0.783176
198	205	1	6	7.92	201.5	29.416	3.25063	43.7423	0.226275	55.794	0.913582	72.8337	2.03837		198	205	1	6	7.75	201.5	28.4027	0.892051	45.7913	1.48496	54.643	0.823867	69.5053	0.638321
206	215	2	8	7.72	210.5	0.642333	0.0384231	1.38267	0.689443	1.4285	0.654074	5.989	0.814525		206	215	2	8	7.59	210.5	1.582	0.168297	1.93267	0.944549	2.29933	0.549351	5.99433	0.42549
206	216	2	9	9.06	211	0.337667	0.022745	0.772667	0.198122	0.869	0.222032	4.764	0.224635		206	216	2	9	8.99	211	3.66633	0.759929	4.30967	0.333043	3.75167	0.196856	7.52933	0.667633
206	218	2	11	11.14	212	0.474	0.120403	0.586667	0.235504	0.848	0.0509117	3.21167	0.224598		206	218	2	11	11.21	212	0.605	0.0980153	0.637333	0.0758046	0.637333	0.132549	3.196	0.626141
209	218	2	8	10.97	213.5	1.00433	0.605786	1.12867	0.302022	1.094	0.429921	1.038	0.398358		209	218	2	8	10.91	213.5	3.49567	1.19174	2.22767	0.516508	5.894	2.75107	4.87067	3.121
217	221	1	3	11.18	219	-0.937667	0.0755932	0.319333	0.722648	0.9475	0.747412	1.25133	0.924282		217	221	1	3	11.24	219	4.042	1.42665	5.84633	1.92285	4.81833	0.393315	7.309	0.41534
218	222	1	3	14.06	220	2.65367	0.674716	2.15133	0.142117	2.483	0.685894	3.70533	0.317008		218	222	1	3	14.06	220	3.264	0.237215	3.73533	0.270299	3.495	0.121622	4.09867	0.225881
218	234	4	14	12.24	226	17.42	2.75757	34.8093	0.0855648	53.7845	0.620133	59.903	0.742139		218	234	4	14	12.28	226	13.3973	0.291792	29.9473	1.68139	50.1607	1.13833	58.4847	0.478448
219	234	3	13	10.87	226.5	19.544	3.23409	37.9493	0.176888	58.5555	0.618718	64.9457	0.435723		219	234	3	13	10.87	226.5	15.1847	0.429578	31.9237	1.6159	53.119	0.667829	62.132	0.62729
219	234	4	13	10.87	226.5	19.3913	3.09589	38.181	0.259613	58.3485	0.35426	65.9103	0.446455		219	234	4	13	10.97	226.5	15.132	0.328918	33.0437	1.67253	55.637	0.464207	63.8383	1.01679
220	234	3	12	10.91	227	20.2077	3.65097	39.651	0.259189	61.2545	0.447599	67.7033	0.766055		220	234	3	12	10.94	227	15.654	0.381576	33.6723	1.84154	56.6297	0.882261	66.265	0.762726
222	234	3	10	9.06	228	24.9753	3.76782	50.9257	0.70709	74.179	2.47063	78.1817	0.885961		222	234	3	10	9.03	228	19.628	0.34019	41.7097	1.6678	66.9793	1.57249	74.2737	0.158184
223	234	3	9	8.76	228.5	26.0377	4.31246	50.3173	0.590808	74.8385	0.802566	78.5173	0.763281		223	234	3	9	8.72	228.5	20.1537	0.499864	43.582	2.4223	71.054	1.49348	77.414	0.634004
235	247	3	11	6.2	241	38.382	4.92204	55.106	1.00232	62.442	1.23885	72.0443	1.91772		235	247	3	11	5.27	241	42.3973	0.526529	57.917	1.32155	62.6523	1.64921	68.4373	1.33193
235	247	4	11	6.17	241	38.4977	4.40112	55.1793	1.45608	62.47	0.579828	72.747	2.28158		235	247	4	11	5.2	241	41.9117	1.06954	58.8187	2.67867	63.1453	0.741616	69.1493	0.915459
235	251	4	15	7.99	243	35.0363	2.98227	53.9603	1.25285	63.6815	0.583363	69.6157	1.04797		235	251	4	15	7.89	243	40.3683	1.9195	59.99	1.09524	62.4507	3.1157	66.742	0.760294
238	251	2	12	6.47	244.5	43.122	5.03852	64.8987	1.94675	73.221	2.61488	76.2317	2.2029		238	251	2	12	5.4	244.5	49.43	1.38489	70.6593	2.24053	72.597	1.60731	72.6667	1.84554
252	256	1	3	9.8	254	3.32167	0.483357	7.568	2.57064	14.813	1.55705	28.3793	0.474766		252	256	1	3	9.63	254	5.71567	1.69791	12.974	0.753156	16.1653	1.64404	29.8623	0.421381
252	258	1	5	9.33	255	3.77533	0.266478	3.982	0.100955	9.3375	0.564978	22.0067	1.58343		252	258	1	5	9.26	255	3.896	0.75072	6.392	0.566331	10.6343	1.93075	24.222	0.0840179
270	277	2	6	3.93	273.5	63.9037	7.30159	76.2727	2.09456	76.779	1.55705	76.9553	0.830071		270	277	2	6	4.35	273.5	47.9097	0.905233	73.5577	1.168	74.9917	1.75079	75.9973	0.711851
270	293	4	21	7.18	281.5	58.5013	7.46722	72.8567	1.26765	70.9775	0.422143	72.4187	1.18806		270	293	4	21	7.08	281.5	44.5707	1.13117	68.2003	1.33757	72.2363	1.86693	70.3783	0.734578
278	293	3	13	5.13	285.5	50.4023	5.52101	61.741	2.54055	60.4435	0.120915	62.5573	2.029		278	293	3	13	4.96	285.5	35.999	0.790002	58.3227	3.85921	58.192	2.0824	57.739	2.01627
297	309	2	10	13.29	303	17.8273	2.15707	31.7817	1.7024	64.8355	1.43048	81.1157	0.998176		297	309	2	10	13.33	303	17.5553	0.76765	26.48	0.745338	56.8453	4.66904	76.8617	0.868991
298	304	1	4	8.25	301	38.2367	2.49404	44.8497	1.42096	67.9775	0.126572	78.7473	0.894665		298	304	1	4	8.11	301	37.059	1.36953	42.809	1.44619	50.5443	2.45083	70.4943	4.96594
298	309	2	9	13.29	303.5	21.4913	3.62272	33.8163	0.475607	66.2255	0.946816	84.1093	1.18513		298	309	2	9	13.29	303.5	17.072	0.694479	26.896	1.23241	51.9993	0.802733	77.6827	0.778584
302	309	2	6	9.9	305.5	10.7173	1.58919	27.171	0.44679	68.817	3.01086	75.567	0.540706		302	309	2	6	9.9	305.5	7.377	0.487616	20.0753	2.07029	41.779	1.75559	70.544	0.974208
309	316	2	6	9.67	312.5	54.8903	4.05164	77.9283	1.08255	84.1245	0.613062	85.4447	2.08811		309	316	2	6	9.74	312.5	26.2047	1.21953	52.1983	1.08697	73.6183	1.08711	84.712	0.612838
310	316	1	5	6.88	313	58.0813	7.01326	77.2963	1.09668	81.3245	0.863377	81.712	1.28748		310	316	1	5	6.81	313	29.9343	1.38487	53.0607	0.934561	71.0057	0.37498	80.2997	1.15835
317	331	2	12	8.79	324	20.115	2.03265	32.2483	0.122696	59.5125	0.847821	69.217	0.627319		317	331	2	12	8.79	324	16.6357	0.356107	25.9517	0.599004	46.07	4.01725	63.946	0.194964
317	331	3	12	8.82	324	20.7467	1.50787	30.9343	0.579759	58.773	0.538815	70.4277	1.34361		317	331	3	12	8.86	324	18.5983	0.674235	26.7687	0.993864	46.4853	3.35252	65.6883	0.903798
317	333	4	14	8.86	325	16.123	1.94146	26.69	0.020664	56.014	2.59367	63.2493	2.84009		317	333	4	14	8.52	325	14.4177	0.456796	22.7163	1.17651	38.5503	1.415	57.2203	1.30075
317	336	3	17	8.08	326.5	13.608	1.44552	23.7933	0.373617	52.166	0.533159	62.515	0.71287		317	336	3	17	8.11	326.5	11.0493	0.485708	18.2513	0.544735	34.153	1.68334	54.6223	0.278446
317	336	4	17	8.08	326.5	14.0077	1.69877	24.762	0.424656	53.5675	0.747412	62.407	1.18793		317	336	4	17	7.99	326.5	12.3427	0.323879	19.4077	1.06463	37.2123	0.915798	53.8713	6.71065
317	341	3	22	9.63	329	10.5533	1.25871	20.6997	0.905053	52.716	1.57119	67.694	2.33892		317	341	3	22	9.8	329	8.73867	0.467488	15.4777	0.729804	33.8197	1.49181	59.8123	1.23255
320	333	2	11	7.48	326.5	17.7987	2.26975	29.1303	1.36571	55.7245	0.0940452	61.589	1.00307		320	333	2	11	7.38	326.5	15.7233	1.05108	25.8753	1.68338	41.9577	1.25486	59.6693	1.6076
320	333	3	11	7.52	326.5	17.2833	2.35504	28.3857	0.969171	56.144	0.892369	59.921	0.224715		320	333	3	11	7.42	326.5	14.8133	0.90303	24.5107	0.370832	41.4963	1.86864	57.3697	1.10711
320	336	3	14	6.74	328	15.8763	2.4275	26.854	0.653768	56.71	0.760847	62.5925	1.04723		320	336	3	14	5.88	328	12.5547	0.564378	21.8103	1.62941	38.2673	1.21235	58.4673	3.29426
320	341	3	19	9.23	330.5	10.6433	1.44836	20.6147	0.96392	56.368	2.51589	64.727	0.623669		320	341	3	19	9.26	330.5	9.05067	0.431523	15.5353	0.835917	35.4863	2.34469	58.3233	3.8996
320	341	4	19	9.19	330.5	10.6623	1.30102	20.759	0.979374	53.9685	3.12895	64.2897	1.19739		320	341	4	19	9.19	330.5	9.17233	0.883302	15.6643	0.820534	34.4267	2.74289	56.3263	1.79796
322	331	2	7	7.75	326.5	0.461333	0.0233524	2.64667	2.55373	2.111	0.463862	7.07233	1.68075		322	331	2	7	7.45	326.5	1.69467	0.301109	2.26467	1.09523	3.169	0.79309	6.69167	0.446526
322	333	3	9	7.38	327.5	19.9437	2.08105	32.6697	0.442516	63.102	0.499217	69.0363	1.6465		322	333	3	9	7.45	327.5	19.8233	1.71925	30.177	0.688623	51.7925	4.3876	66.83	0.39598
334	341	1	6	8.18	337.5	5.77467	0.391215	15.302	0.402731	52.614	2.8553	67.8223	1.49409		334	341	1	6	8.11	337.5	3.90367	0.521967	8.695	0.818717	23.891	9.39438	57.942	1.87827
342	350	2	6	6.06	346	77.549	6.99414	80.4643	3.0837	77.663	0.535987	81.2157	1.14357		342	350	2	6	5.33	346	75.6087	2.33996	81.915	2.32434	78.8897	1.32614	79.1477	1.30674
344	364	2	17	9.53	354	59.1887	5.60275	59.7303	3.19496	57.862	0.489318	59.9893	1.11908		344	364	2	17	9.5	354	57.387	1.98288	61.6877	1.7704	57.0707	2.12918	57.0293	0.569429
351	364	2	10	9.26	357.5	60.2413	5.77425	61.9857	3.14129	59.873	0.905097	61.661	1.72217		351	364	2	10	9.6	357.5	56.6803	2.47637	61.6213	0.928298	58.0667	2.27755	56.9167	0.436638
